# Supplementary material for: A Metastable p-Type Semiconductor as a Defect-Tolerant Photoelectrode
Source: Molecules. 2021 Nov 12;26(22):6830. doi: 10.3390/molecules26226830 (PMC8624039; doi:10.3390/molecules26226830)
Supplement: Supplementary file 1 [file molecules-26-06830-s001.zip]

Archive with 1 entries (1 files):
- molecules-1443944-supplementary.pdf
